# Supplementary material for: Design and Optimize the Performance of Self-Powered Photodetector Based on PbS/TiS3 Heterostructure by SCAPS-1D
Source: Nanomaterials (Basel). 2022 Jan 20;12(3):325. doi: 10.3390/nano12030325 (PMC8838530; doi:10.3390/nano12030325)
Supplement: Supplementary file 1 [file nanomaterials-12-00325-s001.zip]

Archive with 1 entries (1 files):
- nanomaterials-1545864-supplementary.pdf
